# Supplementary material for: SYPL1 defines a vesicular pathway essential for sperm cytoplasmic droplet formation and male fertility
Source: Nat Commun. 2023 Aug 22;14:5113. doi: 10.1038/s41467-023-40862-1 (PMC10444883; doi:10.1038/s41467-023-40862-1)
Supplement: Supplementary file 4 — Source Data [file 41467_2023_40862_MOESM4_ESM.zip › Source Data 1.xlsx]

## Sheet: Supplementary Figure. 2a
	*106
NO.	HET	KO
1	7.9	8.8
2	6.8	5.2
3	8	6.8
4	9.1	5.3
5	10.5	8.4
6	7.2	7.3

## Sheet: Supplementary Figure. 2b
	Motile (%)		Progressive (%)
	HET	KO	HET	KO
1	28.2	9.1	20.1	4.7
2	42.8	12.5	31.3	6.2
3	44	11.4	31.1	6.4
4	45.5	9.9	34.7	6.1

## Sheet: Supplementary Figure. 2c
	VAP (µm/s)		VSL (µm/s)		VCL (µm/s)
	HET	KO	HET	KO	HET	KO
1	31.61	5.81	25.56	4.59	61.31	9.96
2	44.59	7.77	33.6	5.93	90.25	13.37
3	45.35	8.27	37.57	6.44	83.2	14.78
4	48.82	7.25	37.18	5.77	96.13	12.96

## Sheet: Supplementary Figure. 2d
	Testicular		Caput		Cauda
	HET	KO	HET	KO	HET	KO
1	0.0243902	0.169014	0.0373832	0.298387	0.0593607	0.281609
2	0.0427807	0.125628	0.0566449	0.20339	0.0657895	0.316239
3	0.0070922	0.133333	0.0545455	0.245763	0.0819048	0.255725

## Sheet: Supplementary Figure. 2e
	Testicular		Caput		Cauda
	HET	KO	HET	KO	HET	KO
1	0.0365854	0.403846	0.219626	0.572581	0.141553	0.672414
2	0.0802139	0.316901	0.230937	0.706215	0.201128	0.626781
3	0.0921986	0.311558	0.145455	0.666667	0.262857	0.69084

## Sheet: Supplementary Table. 1
	pups-litter-pups MEAN		pups-litter-pups MEAN		pups-litter-pups MEAN		pups-litter-pups MEAN
1	5/4/8/8/7/9（6.83）		9/8/6/7/3/10（7.1）		6/6/9/3/6/8（6.33）		0 (0)
2	7/4/10/8/5/5（6.5）		6/8/9/6/7/4（6.67）		4/5/3/6/7/5（5）		0 (0)
3	8/7/5/4/7（6.2）		7/6/10/5/6/3（6.16）		8/4/9/7/6/7（6.83）		0 (0)
4			8/4/4/6/7（5.8）		7/8/5/6/9（7）		0 (0)
5							0 (0)
6							0 (0)
7							0 (0)
8							0 (0)
9							only 2pups (~0)
10							only 5pups (~0)
Within 5 months

## Sheet: Supplementary Table. 2
	Caput		Cauda
	HET	KO	HET	KO
1	96.4	0	90.29	0
2	91.7	0	84.61	0
3	86.7	0	85.71	0

## Sheet: Supplementary Table. 3
	Testicular		Caput
	HET	KO	HET	KO
1	100	0	92.59	0
2	100	0	90.5	0
3	93.75	0	90.9	0
